# Supplementary material for: Geographic Variation in Persistence of Oral Anticoagulant Treatment Among Patients with Non-Valvular Atrial Fibrillation in the United States
Source: J Clin Med. 2025 Sep 5;14(17):6265. doi: 10.3390/jcm14176265 (PMC12429831; doi:10.3390/jcm14176265)
Supplement: Supplementary file 1 [file jcm-14-06265-s001.zip]

Archive with 1 entries (1 files):
- jcm-3817211-supplementary materials.pdf
